# Supplementary material for: Recurrent Losses and Rapid Evolution of the Condensin II Complex in Insects
Source: Mol Biol Evol. 2019 Jul 4;36(10):2195–204. doi: 10.1093/molbev/msz140 (PMC6759200; doi:10.1093/molbev/msz140)
Supplement: msz140_Supplementary_Data [file msz140_supplementary_data.zip]

Archive with 4 entries (4 files):
- Condensin MBE revision 3 supplement.docx
- S10_Condensin duplication BLASTs.xlsx
- S11_Probe Information Compilation.xlsx
- S9_Condensin BLAST master list.xlsx
