# Supplementary material for: Recurrent Losses and Rapid Evolution of the Condensin II Complex in Insects
Source: Mol Biol Evol. 2019 Jul 4;36(10):2195–204. doi: 10.1093/molbev/msz140 (PMC6759200; doi:10.1093/molbev/msz140)
Supplement: msz140_Supplementary_Data [file msz140_supplementary_data.zip › S10_Condensin duplication BLASTs.xlsx]

## Sheet: Sheet1
Species	Subunits missing	Cap-H	Other match	E-value	% identity	Putative gene	Cap-D2	Other match	E-value	% identity	Putative gene	Cap-G	Other match	E-value	% identity	Putative gene
Drosophila melanogaster	Cap-G2	NM_057758.5	no				NM_143452.3	no				NM_206105.4	no
Nilaparvata lugens	Cap-H2	XM_022328401.1	XM_022345952.1	2e-100	32	condensin complex subunit 2-like	XM_022346309.1	XM_022332566.1	0	39	condensin complex subunit 1-like	XM_022334876.1	XM_022336094.1	1e-29	16	condensin complex subunit 3-like
			XM_022343792.1	1e-39	11	condensin complex subunit 2-like		XM_022344965.1	5e-07	8	condensin-2 complex subunit D3-like
Diaphorina citri	Cap-G2	XM_026823228.1	XM_026833129.1	1e-10	6	uncharacterized LOC108254331	XM_008471276.3	no				XM_026823552.1	XM_026833055.1	4e-14	4	SH3 domain-containing kinase-binding protein 1
Bombyx mori	Cap-H2, Cap-G2	XM_004931542.2	no				XM_012695540.2	no				XM_004928823.3	no
Tribolium castaneum	Cap-D3, Cap-G2	XM_008192659.2	XM_008201623.2	7e-21	14	condensin complex subunit 2-like	XM_970150.4	no				XM_008193621.2	XM_008197588.2	3e-40	34	condensin complex subunit 3
Solenopsis invicta	Cap-G2	XM_011170717.2	no				XM_011159893.2	XR_003269577.1	7e-111	21	uncharacterized LOC113005743 ncRNA	XM_011167961.2	XM_026139357.1	4e-16	6	uncharacterized LOC105192922 X1 mRNA
								XR_851202.2	9e-65	16	uncharacterized LOC105204140 ncRNA
								XR_851266.2	6e-55	16	uncharacterized LOC105205138 ncRNA
								XM_011168940.2	5e-45	10	condensin complex subunit 1 mRNA
								XM_011171553.2	2e-12	5	uncharacterized LOC105202867 X1 mRNA
Nasonia vitripennis	Cap-G2	XM_008213634.2	XM_008209168.2	4e-115	45	condensin complex subunit 2	XM_001602811.4	XM_016985715.1	0	83	condensin complex subunit 1-like	XM_001600729.4	no
Apis mellifera	none	XM_026439518.1	XM_016917335.2	8e-142	64	condensin complex subunit 2-like	XM_026443271.1	no				XM_006564177.3	no
Acyrthosiphon pisum	none	XM_001943124.4	XM_016805888.1	4e-18	25	uncharacterized LOC107884229	XM_008187102.2	no				XM_008180707.1	no
			XM_016803916.1	9e-12	16	uncharacterized LOC100573630
Zootermopsis nevadensis	none	XM_022060787.1	XR_002545280.1	9e-64	16	uncharacterized LOC110836375 ncRNA	XM_022071135.1	XM_022069630.1	0.0002	4	condensin-2 complex subunit D3-like	XM_022061415.1	no
Tetranychus urticae	Cap-H2, Cap-D3, Cap-G2	XM_015929905.2	no				XM_015940494.2	no				XM_015933691.2	no
Anopheles gambiae	Cap-H2, Cap-G2	XM_557414.4	no				XM_311720.5	no				XM_564680.3	no
sequences somwehat diverged, looks like legitimate duplication, BLASTs to same gene in related species
sequences nearly identical where aligned, looks like sequencing artifact
homologous condensin II subunit
does NOT blast to same gene in related species
