# Supplementary material for: Recurrent Losses and Rapid Evolution of the Condensin II Complex in Insects
Source: Mol Biol Evol. 2019 Jul 4;36(10):2195–204. doi: 10.1093/molbev/msz140 (PMC6759200; doi:10.1093/molbev/msz140)
Supplement: msz140_Supplementary_Data [file msz140_supplementary_data.zip › S11_Probe Information Compilation.xlsx]

## Sheet: Sheet1
Species	Probe ID	Contig	Start	End	Probe Count	Probe Density
Apis mellifera	1	NC_007070.3	23064240	23364218	3266	10.89
Apis mellifera	3	NC_007070.3	12143666	12443661	3395	11.32
Acyrthosiphon pisum	1	NW_003383499.1	1863282	2163270	1562	5.21
Acyrthosiphon pisum	2	NW_003383496.1	794905	1094558	1366	4.56
Blattella germanica	1	KN196491.1	989030	1288963	1001	3.34
Blattella germanica	2	KN196503.1	4463111	4762639	856	2.86
Bombyx mori	1	NW_004582008.1	164539	458226	1709	5.82
Bombyx mori	3	NW_004582008.1	9613924	9913920	1607	5.36
Columbicola columbae	2	11262X2_141226_D00294_0150_AC67DPANXX_5_1_(paired)_trimmed_(paired)_contig_1312	11271	311024	2989	9.97
Columbicola columbae	3	11262X2_141226_D00294_0150_AC67DPANXX_5_1_(paired)_trimmed_(paired)_contig_1297	21946	321934	2753	9.18
Nasonia vitripennis	1	NC_015867.2	1395934	1695931	3485	11.62
Nasonia vitripennis	2	NC_015868.2	903844	1203815	3584	11.95
Solenopsis invicta	1	NW_011796848.1	2943312	3242596	2809	9.39
Solenopsis invicta	3	NW_011796848.1	1315869	1615298	3185	10.64
Tribolium castaneum	2	NC_007422.5	13356652	13656596	2613	8.71
Tribolium castaneum	3	NC_007418.3	12036158	12318101	2517	8.93
Tetranychus urticae	2	NW_015449931.1	2673960	2973937	1305	4.35
Tetranychus urticae	3	NW_015449930.1	367067	667047	1296	4.32
Anopheles gambiae	chr2R	NT_078266.2_Anop_chr2R	1272153	1572152	3761	12.54
Anopheles gambiae	chr3R	NT_078268.4_Anop_chr3R	1859026	2158932	3607	12.03
Blattella germanica	contig_16	JPZV02000016.1_Bger2_contig_16	1675901	1975883	2622	8.74
Blattella germanica	contig_5381	JPZV02005381.1_Bger2_contig_5381	2345	302344	1595	5.32
