# Supplementary material for: Recurrent Losses and Rapid Evolution of the Condensin II Complex in Insects
Source: Mol Biol Evol. 2019 Jul 4;36(10):2195–204. doi: 10.1093/molbev/msz140 (PMC6759200; doi:10.1093/molbev/msz140)
Supplement: msz140_Supplementary_Data [file msz140_supplementary_data.zip › S9_Condensin BLAST master list.xlsx]

## Sheet: Sheet1
	Where the indicated condensin subunits were present, accession numbers are given for genes in the case of annotated genomes, or contigs containing the hit in unannotated ones.
	"No" indicates that the indicated subunits was searched for using the BLAST protocol described in Materials and Methods but not found.
	In some species, data is not shown for all subunits. Blank cells indicate that the accession number is not shown, and do not necessarily indicate a lack of the subunit.
	For full alignments for all subunits, see Supplementary File S12.
Order	Species	Baits	SMC2	SMC4	Cap-H	Cap-D2	Cap-G	Cap-H2	Cap-D3	Cap-G2
Trombidiformes (Arachnida)	Tetranychus urticae	Drosophila, Orussus	XM_015935796.2	XM_025162870.1	XM_015929905.2	XM_015940494.2	XM_015933691.2	no	no	no
Cladocera (Crustacea)	Daphnia pulex	Orussus, Tetranychus	GL732524.1	GL732699.1	GL732565.1	GL732534.1	GL732685.1	GL732561.1	GL732529.1	GL732628.1
Collembola	Folsomia candida	Drosophila, Orussus, B. tabaci, P. barbatus, C. lectularis, N. lugens, Z. nevandensis	XM_022096912.1	XM_022107458.1	XM_022092252.1	XM_022112357.1	XM_022099562.1	no	no	no
Diplura	Catajapyx aquilonaria	Drosophila, Orussus	JYFJ02000029.1	JYFJ02005515.1	JYFJ02003907.1	JYFJ02001099.1	JYFJ02003431.1	JYFJ02001622.1	JYFJ02005024.1	JYFJ02006289.1
Odonata	Ladona fulva	Orussus	APVN02022740.1	APVN02004700.1	APVN02014757.1	APVN02026080.1	APVN02030039.1	no	APVN02018196.1	no
Ephemeroptera	Baetis rhodani	Orussus	LVVX01373455.1	LVVX01381725.1	LVVX01330702.1	LVVX01090552.1	LVVX01296840.1	no	LVVX01096232.1	LVVX01275481.1
Ephemeroptera	Ephemera danica	Orussus	AYNC02001956.1	AYNC02005156.1	AYNC02004303.1	AYNC02008491.1	AYNC02000930.1	AYNC02002507.1	AYNC02007680.1	AYNC02005181.1
Orthoptera	Locusta migratoria	Orussus	AVCP011320931.1	AVCP010540338.1	AVCP010308082.1	AVCP010171714.1	AVCP010148783.1	AVCP011005392.1	AVCP010374176.1	AVCP010349989.1
Plecoptera	Amphinemura sulcicollis	Orussus	LVVV01432429.1	LVVV01418232.1	LVVV01430448.1	LVVV01383257.1	LVVV01312541.1	LVVV01048750.1	LVVV01420967.1	no
Plecoptera	Isoperla grammatica	Orussus	LVVW011206322.1	LVVW010797172.1	LVVW011101967.1	LVVW011106346.1	LVVW011181882.1	LVVW011211356.1	LVVW011217549.1	LVVW011190357.1
Blattodea	Blattella germanica	Orussus	KN197706.1	KN199703.1	KN197355.1	KN196808.1	KN196603.1	KN198246.1	KN196752.1	KN196558.1
Isoptera	Zootermopsis nevadensis	Orussus	XM_022079557.1	XM_022061065.1	XM_022060787.1	XM_022071135.1	XM_022061415.1	XM_022075227.1	XM_022069630.1	no
Phthiraptera	Pediculus humanus	Drosophila, Orussus	XM_002424389.1	XM_002427400.1	XM_002425036.1	XM_002425869.1	XM_002431375.1	XM_002424013.1	XM_002422853.1	XM_002431748.1
Thysanoptera	Frankliniella occidentalis	Orussus	KL023757.1	KL023759.1	KL023729.1	KL023989.1	KL024133.1	XM_026422931.1	XM_026427046.1	no
Hemiptera	Acyrthosiphon pisum	Orussus	XM_016803931.1	XM_003243315.3	XM_001943124.4	XM_008187102.2	XM_008182292.1	XM_016802253.1	XM_001948128.4	XM_016803742.1
Hemiptera	Rhopalosiphum maidis	Acyrthosiphon	XM_026950197.1	XM_026962535.1	XM_026962218.1	XM_026965046.1	XM_026961054.1	XM_026950437.1	XM_026950135.1	XM_026954705.1
Hemiptera	Diuraphis noxia	Acyrthosiphon	XM_015510823.1	XM_015514075.1	XM_015512590.1	XM_015511336.1	XM_015516909.1	LMY01002728.1	XM_015507645.1	XM_015513977.1
Hemiptera	Myzus persicae	Acyrthosiphon	XM_022327930.1	XM_022316696.1	XM_022321488.1	XM_022315770.1	XM_022309035.1	XM_022318931.1	XM_022316673.1	XM_022322152.1
Hemiptera	Bemisia tabaci	Acyrthosiphon, Orussus	XM_019040547.1	XM_019060601.1	XM_019052864.1	XM_019051280.1	XM_019060868.1	XM_019057993.1	XM_019051163.1	XM_019044805.1
Hemiptera	Diaphorina citri	Acyrthosiphon, B. tabaci, D. noxia	XM_008471573.3	XM_026820814.1	XM_026823228.1	XM_008471276.3	XM_026823552.1	XM_008470763.3	XM_008483747.3	no
Hemiptera	Homalodisca vitripennis	Acyrthosiphon, C. lectularis, D. citri	JJNS02002728.1	JJNS02001828.1	JJNS02011150.1	JJNS02016534.1	JJNS02033251.1	no	JJNS02018991.1	JJNS02007859.1
Hemiptera	Nilaparvata lugens	Acyrthosiphon, D. citri, B. tabaci, M. persicae, C. lectularis	XM_022335513.1	XM_022339679.1	XM_022328401.1	XM_022346309.1	XM_022334876.1	no	XM_022344965.1	XM_022332077.1
Hemiptera	Gerris buenoi	Acrythosiphon, C. lectularis	JHBY02017668.1	JHBY02026213.1	JHBY02047709.1	JBHY02019912.1	JHBY02001706.1	JHBY02028207.1	JHBY02024520.1	JHBY02072000.1
Hemiptera	Cimex lectularis	Acyrthosiphon	XM_014394738.2	XM_014397305.2	XM_014385404.2	XM_014398800.2	XM_014396990.2	XM_014401138.2	XM_024225473.1	XM_024228525.1
Hemiptera	Oncopeltus fasciatus	H. halys								JHQO02065023.1
Hemiptera	Pachypsylla venusta	C. lectularis, D. citri, B. tabaci						AZLD02032633.1		no
Hemiptera	Halyomorpha halys	Acyrthosiphon	XM_014422875.2	XM_014433325.1	XM_014424434.2	XM_014436325.2	XM_014435310.2	XM_024358978.1	XM_014419516.1	XM_014439292.1
Hymenoptera	Apis cerana	Orussus	NW_016019186.1	NW_016019397.1	NW_016018111.1	NW_016017967.1	NW_016019175.1	NW_016017456.1	NW_016019142.1	NW_016018134.1
Hymenoptera	Dufourea novaeangliae	Orussus	NW_015374156.1	NW_015374106.1	NW_015373890.1	NW_015373900.1	NW_015373923.1	NW_015373988.1	NW_015374139.1	NW_015373944.1
Hymenoptera	Apis mellifera	Drosophila, Homo	XM_396284.6	XM_396862.7	XM_026439518.1	XM_026443721.1	XM_006564177.3	XM_026442947.1	XM_003249734.4	XM_006558204.3
Hymenoptera	Fopius arisanus	Orussus	NW_011887863.1	NW_011887820.1	NW_011887768.1	NW_011887754.1	NW_011887742.1	NW_011887777.1	NW_011887814.1	no
Hymenoptera	Nasonia vitripennis	Orussus	NM_001161471.1	XM_003423976.3	XM_008213634.2	XM_001602811.4	XM_001600729.4	XM_016986978.1	XM_001599809.4	no
Hymenoptera	Solenopsis invicta	Orussus	XM_026141470.1	XM_011166219.2	XM_011170717.2	XM_011159893.2	XM_011167961.2	XM_011167576.2	XM_011160979.2	no
Hymenoptera	Neodiprion lecontei	Orussus								no
Hymenoptera	Cephus cinctus	Orussus								no
Hymenoptera	Leptopilina clavipes	Orussus								JUFY01020527.1
Hymenoptera	Microplitis demolitor	Orussus								no
Hymenoptera	Trichogramma pretiosum	Orussus, N. vitripennis, S. invicta						no	no	no
Strepsiptera	Mengenilla moldrzyki	Orussus	AGDA01071377.1	AGDA01067041.1	AGDA01044521.1	AGDA01005808.1	AGDA01011557.1	no	no	no
Coleoptera	Tribolium castaneum	Orussus	XM_008198577.1	XM_962918.3	XM_008192659.2	XM_970150.4	XM_008193621.2	XM_008202684.2	no	no
Coleoptera	Agrilus planipennis	Tribolium, Orussus	XM_025974473.1	XM_018468415.2	XM_018478853.2	XM_018472532.1	XM_018466687.2	XM_018469901.1	no	no
Coleoptera	Nicrophorus vespilloides	Tribolium, Orussus, A. planipennis	XM_017922891.1	XM_017926370.1	XM_017927248.1	XM_017931251.1	XM_017919122.1	XM_017913840.1	no	no
Coleoptera	Onthophagus taurus	Tribolium, N. vespilloides						XM_023047998.1	no	no
Coleoptera	Dendroctonus ponderosae	Tribolium, O. taurus	XM_019902398.1	XM_019913267.1	XM_019899479.1	XM_019898375.1	XM_019905555.1	XM_019917163.1	no	no
Coleoptera	Hypothenemus hampei	D. ponderosae					LGBY01000623.1
Coleoptera	Anoplophora glabripennis	Tribolium						XM_018716232.2	no	no
Trichoptera	Limnephilus lunatus	Orussus, Drosophila	KK265706.1	KK270543.1	KK267854.1	KK269093.1	KK267230.1	no	KK264422.1	no
Lepidoptera	Bombyx mori	Orussus, Drosophila	XM_004924047.3	XM_004933515.3	XM_004931542.2	XM_012695540.2	XM_004928823.3	no	XM_004925469.3	no
BAIT SPECIES
Hymenoptera	Orussus abietinus	Drosophila, Homo	XM_012430501.2	XM_012419941.1	XM_023433714.1	XM_012430644.2	XM_023433344.1	XM_012420813.2	XM_012419681.2	XM_012428422.1
Diptera	Drosophila melanogaster		NM_137151.4	NM_165180.2	NM_057758.5	NM_143452.3	NM_206105.4	NM_169359.2	NM_135091.4	no
